# Supplementary material for: Clinical Characteristics and Risk Factors for Chronic Pulmonary Aspergillosis in Patients with Nontuberculous Mycobacterial Pulmonary Disease
Source: J Clin Med. 2026 Feb 16;15(4):1561. doi: 10.3390/jcm15041561 (PMC12942098; doi:10.3390/jcm15041561)
Supplement: Supplementary file 1 [file jcm-15-01561-s001.zip]

Archive with 1 entries (1 files):
- jcm-4117794-supplementary.pdf
